# Supplementary material for: Can adoption of pollution prevention techniques reduce pollution substitution?
Source: PLoS One. 2019 Nov 7;14(11):e0224868. doi: 10.1371/journal.pone.0224868 (PMC6837384; doi:10.1371/journal.pone.0224868)
Supplement: S1 File — (ZIP) [file pone.0224868.s001.zip]

Archive with 5 entries (4 files):
- dataset_PS_lee_bi.dta
- __MACOSX/
- __MACOSX/._dataset_PS_lee_bi.dta
- PS_analysis_lee_bi.do
- __MACOSX/._PS_analysis_lee_bi.do
